# Supplementary material for: Genomic Surveillance and Resistance Profiling of Multidrug-Resistant Acinetobacter baumannii Clinical Isolates: Clonal Diversity and Virulence Insights
Source: Microorganisms. 2025 Oct 23;13(11):2429. doi: 10.3390/microorganisms13112429 (PMC12654848; doi:10.3390/microorganisms13112429)
Supplement: Supplementary file 1 [file microorganisms-13-02429-s001.zip]

Archive with 3 entries (3 files):
- Supplementary_File_Acinetobacter.pdf
- Table S1 Table containing information on the quality of contig and genome assembly, ST classification of strains, taxonomic classification, and de.xlsx
- Table S2 The table contains statistical analysis to identify differences in the quantitative distribution of samples with respect to hospital depa.xlsx
