# Supplementary material for: Genomic Surveillance and Resistance Profiling of Multidrug-Resistant Acinetobacter baumannii Clinical Isolates: Clonal Diversity and Virulence Insights
Source: Microorganisms. 2025 Oct 23;13(11):2429. doi: 10.3390/microorganisms13112429 (PMC12654848; doi:10.3390/microorganisms13112429)
Supplement: Supplementary file 1 [file microorganisms-13-02429-s001.zip › Table S1 Table containing information on the quality of contig and genome assembly, ST classification of strains, taxonomic classification, and de.xlsx]

## Sheet: Assembly Report
SampleID	TrimReads	MeanReadLen	Contigs	Bins	GenomeLength	LargestContig	N50	GC-Content (%)	Depth Contigs
SAMPLE-11	1370763	242	371	53	4070632	290184	139347	38.89	81X
SAMPLE-12	1375266	240	211	56	3986470	292550	129155	38.96	82X
SAMPLE-14	1274462	239	287	74	3900814	252968	77339	39.05	78X
SAMPLE-15	1132802	243	401	80	3988405	252788	77339	39.03	69X
SAMPLE-16	1072545	243	325	50	3895954	364713	135786	39.02	66X
SAMPLE-17	1370273	241	369	61	4158013	246100	104193	38.81	79X
SAMPLE-18	1398785	241	604	82	4065619	253028	72961	38.98	82X
SAMPLE-19	1412869	241	429	64	4039592	293787	98894	38.87	84X
SAMPLE-1	1205718	241	303	57	3983428	293836	129156	39.00	72X
SAMPLE-20	1331661	243	408	48	4146755	346138	139577	38.89	78X
SAMPLE-21	1351200	239	276	49	4005045	285314	123661	38.95	80X
SAMPLE-22	1271101	240	367	52	4104299	364641	146689	38.92	74X
SAMPLE-23	1284295	242	422	46	4175510	364441	140923	38.91	74X
SAMPLE-24	1330052	243	506	54	4263548	364549	146801	38.93	75X
SAMPLE-25	1605365	240	446	59	4051413	293770	127927	38.92	95X
SAMPLE-26	1587983	241	410	64	4336559	468418	98963	38.97	88X
SAMPLE-27	1214820	242	344	50	4125838	364478	149128	38.92	71X
SAMPLE-28	1561081	241	608	69	4055199	290952	92842	38.95	92X
SAMPLE-29	1475413	242	497	75	3977623	290948	81898	38.95	89X
SAMPLE-2	1264108	240	401	42	4188705	472592	165154	38.94	72X
SAMPLE-30	1513626	242	540	66	8063287	381853	145394	38.91	45X
SAMPLE-31	1216897	242	373	63	4028136	293727	105088	38.93	73X
SAMPLE-32	1368034	242	284	50	4021906	346169	139347	38.91	82X
SAMPLE-33	1269996	242	483	63	4074579	293815	91323	38.92	75X
SAMPLE-34	1186071	239	375	60	4017514	277318	84055	38.79	70X
SAMPLE-35	1365619	244	518	76	3993918	290948	76380	38.91	83X
SAMPLE-36	1326614	239	465	57	4188182	364643	132740	38.75	75X
SAMPLE-37	1480274	240	615	55	4117263	293727	127927	38.94	86X
SAMPLE-38	1206613	241	488	75	3949408	290948	76561	38.92	73X
SAMPLE-39	1262581	244	477	74	3983735	290948	81898	38.90	77X
SAMPLE-3	461922	242	235	47	4019132	346049	139347	38.95	27X
SAMPLE-40	1256891	241	337	57	4147349	285095	132704	38.77	73X
SAMPLE-41	1241994	242	579	80	4014266	290997	75593	38.85	74X
SAMPLE-42	1193004	244	371	55	4261413	364552	132704	38.77	68X
SAMPLE-43	1467765	242	529	76	3984668	290949	76380	38.90	89X
SAMPLE-44	1287562	242	341	43	4051831	346041	148622	38.90	76X
SAMPLE-45	1470599	239	327	75	3916080	290948	81898	38.99	89X
SAMPLE-46	1491351	238	185	56	3933056	293727	105088	38.96	90X
SAMPLE-47	1696876	238	286	59	4133923	267948	105115	38.89	97X
SAMPLE-48	1211848	243	320	46	3959085	285396	141366	38.85	74X
SAMPLE-5	1254824	240	285	44	4037032	346316	139674	38.97	74X
SAMPLE-6	1477152	240	269	60	3953511	293727	129155	39.01	89X
SAMPLE-7	1381357	240	358	17	4105861	346140	139555	38.95	80X
SAMPLE-8	1402234	241	407	51	4123383	346139	139347	38.91	81X

## Sheet: MLST
SAMPLE-ID	Species	MLST	Allele1	Allele2	Allele3	Allele4	Allele5	Allele6	Allele7
SAMPLE-1	abaumannii_2	ST2	Pas_cpn60(2)	Pas_fusA(2)	Pas_gltA(2)	Pas_pyrG(2)	Pas_recA(2)	Pas_rplB(2)	Pas_rpoB(2)
SAMPLE-11	abaumannii_2	ST2	Pas_cpn60(2)	Pas_fusA(2)	Pas_gltA(2)	Pas_pyrG(2)	Pas_recA(2)	Pas_rplB(2)	Pas_rpoB(2)
SAMPLE-12	abaumannii_2	ST2	Pas_cpn60(2)	Pas_fusA(2)	Pas_gltA(2)	Pas_pyrG(2)	Pas_recA(2)	Pas_rplB(2)	Pas_rpoB(2)
SAMPLE-14	abaumannii_2	ST2	Pas_cpn60(2)	Pas_fusA(2)	Pas_gltA(2)	Pas_pyrG(2)	Pas_recA(2)	Pas_rplB(2)	Pas_rpoB(2)
SAMPLE-15	abaumannii_2	ST2	Pas_cpn60(2)	Pas_fusA(2)	Pas_gltA(2)	Pas_pyrG(2)	Pas_recA(2)	Pas_rplB(2)	Pas_rpoB(2)
SAMPLE-16	abaumannii_2	-	Pas_cpn60(2)	Pas_fusA(2)	Pas_gltA(2)	Pas_pyrG(2)	Pas_recA(2)	Pas_rplB(~2)	Pas_rpoB(2)
SAMPLE-17	abaumannii_2	ST2	Pas_cpn60(2)	Pas_fusA(2)	Pas_gltA(2)	Pas_pyrG(2)	Pas_recA(2)	Pas_rplB(2)	Pas_rpoB(2)
SAMPLE-18	abaumannii_2	ST2	Pas_cpn60(2)	Pas_fusA(2)	Pas_gltA(2)	Pas_pyrG(2)	Pas_recA(2)	Pas_rplB(2)	Pas_rpoB(2)
SAMPLE-19	abaumannii_2	ST2	Pas_cpn60(2)	Pas_fusA(2)	Pas_gltA(2)	Pas_pyrG(2)	Pas_recA(2)	Pas_rplB(2)	Pas_rpoB(2)
SAMPLE-2	abaumannii_2	ST2	Pas_cpn60(2)	Pas_fusA(2)	Pas_gltA(2)	Pas_pyrG(2)	Pas_recA(2)	Pas_rplB(2)	Pas_rpoB(2)
SAMPLE-20	abaumannii_2	-	Pas_cpn60(2,2)	Pas_fusA(2)	Pas_gltA(2)	Pas_pyrG(2)	Pas_recA(2)	Pas_rplB(2)	Pas_rpoB(2)
SAMPLE-21	abaumannii_2	ST2	Pas_cpn60(2)	Pas_fusA(2)	Pas_gltA(2)	Pas_pyrG(2)	Pas_recA(2)	Pas_rplB(2)	Pas_rpoB(2)
SAMPLE-22	abaumannii_2	ST2	Pas_cpn60(2)	Pas_fusA(2)	Pas_gltA(2)	Pas_pyrG(2)	Pas_recA(2)	Pas_rplB(2)	Pas_rpoB(2)
SAMPLE-23	abaumannii_2	ST2	Pas_cpn60(2)	Pas_fusA(2)	Pas_gltA(2)	Pas_pyrG(2)	Pas_recA(2)	Pas_rplB(2)	Pas_rpoB(2)
SAMPLE-24	abaumannii_2	ST2	Pas_cpn60(2)	Pas_fusA(2)	Pas_gltA(2)	Pas_pyrG(2)	Pas_recA(2)	Pas_rplB(2)	Pas_rpoB(2)
SAMPLE-25	abaumannii_2	ST2	Pas_cpn60(2)	Pas_fusA(2)	Pas_gltA(2)	Pas_pyrG(2)	Pas_recA(2)	Pas_rplB(2)	Pas_rpoB(2)
SAMPLE-28	abaumannii_2	-	Pas_cpn60(2)	Pas_fusA(2)	Pas_gltA(2)	Pas_pyrG(2)	Pas_recA(2)	Pas_rplB(2)	Pas_rpoB(-)
SAMPLE-29	abaumannii_2	ST2	Pas_cpn60(2)	Pas_fusA(2)	Pas_gltA(2)	Pas_pyrG(2)	Pas_recA(2)	Pas_rplB(2)	Pas_rpoB(2)
SAMPLE-3	abaumannii_2	ST2	Pas_cpn60(2)	Pas_fusA(2)	Pas_gltA(2)	Pas_pyrG(2)	Pas_recA(2)	Pas_rplB(2)	Pas_rpoB(2)
SAMPLE-30	abaumannii_2	ST2	Pas_cpn60(2)	Pas_fusA(2)	Pas_gltA(2)	Pas_pyrG(2)	Pas_recA(2)	Pas_rplB(2)	Pas_rpoB(2)
SAMPLE-31	abaumannii_2	ST2	Pas_cpn60(2)	Pas_fusA(2)	Pas_gltA(2)	Pas_pyrG(2)	Pas_recA(2)	Pas_rplB(2)	Pas_rpoB(2)
SAMPLE-32	abaumannii_2	ST2	Pas_cpn60(2)	Pas_fusA(2)	Pas_gltA(2)	Pas_pyrG(2)	Pas_recA(2)	Pas_rplB(2)	Pas_rpoB(2)
SAMPLE-33	abaumannii_2	ST2	Pas_cpn60(2)	Pas_fusA(2)	Pas_gltA(2)	Pas_pyrG(2)	Pas_recA(2)	Pas_rplB(2)	Pas_rpoB(2)
SAMPLE-34	abaumannii_2	ST1	Pas_cpn60(1)	Pas_fusA(1)	Pas_gltA(1)	Pas_pyrG(1)	Pas_recA(5)	Pas_rplB(1)	Pas_rpoB(1)
SAMPLE-35	abaumannii_2	-	Pas_cpn60(2)	Pas_fusA(2)	Pas_gltA(2)	Pas_pyrG(2)	Pas_recA(2)	Pas_rplB(2)	Pas_rpoB(-)
SAMPLE-36	abaumannii_2	ST2	Pas_cpn60(2)	Pas_fusA(2)	Pas_gltA(2)	Pas_pyrG(2)	Pas_recA(2)	Pas_rplB(2)	Pas_rpoB(2)
SAMPLE-37	abaumannii_2	ST2	Pas_cpn60(2)	Pas_fusA(2)	Pas_gltA(2)	Pas_pyrG(2)	Pas_recA(2)	Pas_rplB(2)	Pas_rpoB(2)
SAMPLE-38	abaumannii_2	-	Pas_cpn60(2)	Pas_fusA(2)	Pas_gltA(2)	Pas_pyrG(2)	Pas_recA(2)	Pas_rplB(2)	Pas_rpoB(-)
SAMPLE-39	abaumannii_2	ST2	Pas_cpn60(2)	Pas_fusA(2)	Pas_gltA(2)	Pas_pyrG(2)	Pas_recA(2)	Pas_rplB(2)	Pas_rpoB(2)
SAMPLE-40	abaumannii_2	ST2	Pas_cpn60(2)	Pas_fusA(2)	Pas_gltA(2)	Pas_pyrG(2)	Pas_recA(2)	Pas_rplB(2)	Pas_rpoB(2)
SAMPLE-41	abaumannii_2	ST2	Pas_cpn60(2)	Pas_fusA(2)	Pas_gltA(2)	Pas_pyrG(2)	Pas_recA(2)	Pas_rplB(2)	Pas_rpoB(2)
SAMPLE-42	abaumannii_2	ST2	Pas_cpn60(2)	Pas_fusA(2)	Pas_gltA(2)	Pas_pyrG(2)	Pas_recA(2)	Pas_rplB(2)	Pas_rpoB(2)
SAMPLE-43	abaumannii_2	ST2	Pas_cpn60(2)	Pas_fusA(2)	Pas_gltA(2)	Pas_pyrG(2)	Pas_recA(2)	Pas_rplB(2)	Pas_rpoB(2)
SAMPLE-44	abaumannii_2	ST2	Pas_cpn60(2)	Pas_fusA(2)	Pas_gltA(2)	Pas_pyrG(2)	Pas_recA(2)	Pas_rplB(2)	Pas_rpoB(2)
SAMPLE-45	abaumannii_2	ST2	Pas_cpn60(2)	Pas_fusA(2)	Pas_gltA(2)	Pas_pyrG(2)	Pas_recA(2)	Pas_rplB(2)	Pas_rpoB(2)
SAMPLE-46	abaumannii_2	ST2	Pas_cpn60(2)	Pas_fusA(2)	Pas_gltA(2)	Pas_pyrG(2)	Pas_recA(2)	Pas_rplB(2)	Pas_rpoB(2)
SAMPLE-47	abaumannii_2	ST2	Pas_cpn60(2)	Pas_fusA(2)	Pas_gltA(2)	Pas_pyrG(2)	Pas_recA(2)	Pas_rplB(2)	Pas_rpoB(2)
SAMPLE-48	abaumannii_2	ST2	Pas_cpn60(2)	Pas_fusA(2)	Pas_gltA(2)	Pas_pyrG(2)	Pas_recA(2)	Pas_rplB(2)	Pas_rpoB(2)
SAMPLE-5	abaumannii_2	ST2	Pas_cpn60(2)	Pas_fusA(2)	Pas_gltA(2)	Pas_pyrG(2)	Pas_recA(2)	Pas_rplB(2)	Pas_rpoB(2)
SAMPLE-6	abaumannii_2	ST2	Pas_cpn60(2)	Pas_fusA(2)	Pas_gltA(2)	Pas_pyrG(2)	Pas_recA(2)	Pas_rplB(2)	Pas_rpoB(2)
SAMPLE-8	abaumannii_2	ST2	Pas_cpn60(2)	Pas_fusA(2)	Pas_gltA(2)	Pas_pyrG(2)	Pas_recA(2)	Pas_rplB(2)	Pas_rpoB(2)

## Sheet: GTdbTK
SampleID	classification	Closest Genome Reference
SAMPLE-1	d__Bacteria;p__Pseudomonadota;c__Gammaproteobacteria;o__Pseudomonadales;f__Moraxellaceae;g__Acinetobacter;s__Acinetobacter baumannii	GCF_009759685.00
SAMPLE-11	d__Bacteria;p__Pseudomonadota;c__Gammaproteobacteria;o__Pseudomonadales;f__Moraxellaceae;g__Acinetobacter;s__Acinetobacter baumannii	GCF_009759685.01
SAMPLE-12	d__Bacteria;p__Pseudomonadota;c__Gammaproteobacteria;o__Pseudomonadales;f__Moraxellaceae;g__Acinetobacter;s__Acinetobacter baumannii	GCF_009759685.02
SAMPLE-14	d__Bacteria;p__Pseudomonadota;c__Gammaproteobacteria;o__Pseudomonadales;f__Moraxellaceae;g__Acinetobacter;s__Acinetobacter baumannii	GCF_009759685.03
SAMPLE-15	d__Bacteria;p__Pseudomonadota;c__Gammaproteobacteria;o__Pseudomonadales;f__Moraxellaceae;g__Acinetobacter;s__Acinetobacter baumannii	GCF_009759685.04
SAMPLE-16	d__Bacteria;p__Pseudomonadota;c__Gammaproteobacteria;o__Pseudomonadales;f__Moraxellaceae;g__Acinetobacter;s__Acinetobacter baumannii	GCF_009759685.05
SAMPLE-17	d__Bacteria;p__Pseudomonadota;c__Gammaproteobacteria;o__Pseudomonadales;f__Moraxellaceae;g__Acinetobacter;s__Acinetobacter baumannii	GCF_009759685.06
SAMPLE-18	d__Bacteria;p__Pseudomonadota;c__Gammaproteobacteria;o__Pseudomonadales;f__Moraxellaceae;g__Acinetobacter;s__Acinetobacter baumannii	GCF_009759685.07
SAMPLE-19	d__Bacteria;p__Pseudomonadota;c__Gammaproteobacteria;o__Pseudomonadales;f__Moraxellaceae;g__Acinetobacter;s__Acinetobacter baumannii	GCF_009759685.08
SAMPLE-2	d__Bacteria;p__Pseudomonadota;c__Gammaproteobacteria;o__Pseudomonadales;f__Moraxellaceae;g__Acinetobacter;s__Acinetobacter baumannii	GCF_009759685.09
SAMPLE-20	d__Bacteria;p__Pseudomonadota;c__Gammaproteobacteria;o__Pseudomonadales;f__Moraxellaceae;g__Acinetobacter;s__Acinetobacter baumannii	GCF_009759685.10
SAMPLE-21	d__Bacteria;p__Pseudomonadota;c__Gammaproteobacteria;o__Pseudomonadales;f__Moraxellaceae;g__Acinetobacter;s__Acinetobacter baumannii	GCF_009759685.9
SAMPLE-22	d__Bacteria;p__Pseudomonadota;c__Gammaproteobacteria;o__Pseudomonadales;f__Moraxellaceae;g__Acinetobacter;s__Acinetobacter baumannii	GCF_009759685.8
SAMPLE-23	d__Bacteria;p__Pseudomonadota;c__Gammaproteobacteria;o__Pseudomonadales;f__Moraxellaceae;g__Acinetobacter;s__Acinetobacter baumannii	GCF_009759685.7
SAMPLE-24	d__Bacteria;p__Pseudomonadota;c__Gammaproteobacteria;o__Pseudomonadales;f__Moraxellaceae;g__Acinetobacter;s__Acinetobacter baumannii	GCF_009759685.6
SAMPLE-25	d__Bacteria;p__Pseudomonadota;c__Gammaproteobacteria;o__Pseudomonadales;f__Moraxellaceae;g__Acinetobacter;s__Acinetobacter baumannii	GCF_009759685.5
SAMPLE-26	d__Bacteria;p__Pseudomonadota;c__Gammaproteobacteria;o__Pseudomonadales;f__Moraxellaceae;g__Acinetobacter;s__Acinetobacter baumannii	GCF_009759685.4
SAMPLE-27	d__Bacteria;p__Pseudomonadota;c__Gammaproteobacteria;o__Pseudomonadales;f__Moraxellaceae;g__Acinetobacter;s__Acinetobacter baumannii	GCF_009759685.3
SAMPLE-28	d__Bacteria;p__Pseudomonadota;c__Gammaproteobacteria;o__Pseudomonadales;f__Moraxellaceae;g__Acinetobacter;s__Acinetobacter baumannii	GCF_009759685.2
SAMPLE-29	d__Bacteria;p__Pseudomonadota;c__Gammaproteobacteria;o__Pseudomonadales;f__Moraxellaceae;g__Acinetobacter;s__Acinetobacter baumannii	GCF_009759685.1
SAMPLE-3	d__Bacteria;p__Pseudomonadota;c__Gammaproteobacteria;o__Pseudomonadales;f__Moraxellaceae;g__Acinetobacter;s__Acinetobacter baumannii	GCF_009759685.0
SAMPLE-30	d__Bacteria;p__Pseudomonadota;c__Gammaproteobacteria;o__Pseudomonadales;f__Moraxellaceae;g__Acinetobacter;s__Acinetobacter baumannii	GCF_009759685.1
SAMPLE-31	d__Bacteria;p__Pseudomonadota;c__Gammaproteobacteria;o__Pseudomonadales;f__Moraxellaceae;g__Acinetobacter;s__Acinetobacter baumannii	GCF_009759685.1
SAMPLE-32	d__Bacteria;p__Pseudomonadota;c__Gammaproteobacteria;o__Pseudomonadales;f__Moraxellaceae;g__Acinetobacter;s__Acinetobacter baumannii	GCF_009759685.2
SAMPLE-33	d__Bacteria;p__Pseudomonadota;c__Gammaproteobacteria;o__Pseudomonadales;f__Moraxellaceae;g__Acinetobacter;s__Acinetobacter baumannii	GCF_009759685.3
SAMPLE-34	d__Bacteria;p__Pseudomonadota;c__Gammaproteobacteria;o__Pseudomonadales;f__Moraxellaceae;g__Acinetobacter;s__Acinetobacter baumannii	GCF_009759685.4
SAMPLE-35	d__Bacteria;p__Pseudomonadota;c__Gammaproteobacteria;o__Pseudomonadales;f__Moraxellaceae;g__Acinetobacter;s__Acinetobacter baumannii	GCF_009759685.5
SAMPLE-36	d__Bacteria;p__Pseudomonadota;c__Gammaproteobacteria;o__Pseudomonadales;f__Moraxellaceae;g__Acinetobacter;s__Acinetobacter baumannii	GCF_009759685.6
SAMPLE-37	d__Bacteria;p__Pseudomonadota;c__Gammaproteobacteria;o__Pseudomonadales;f__Moraxellaceae;g__Acinetobacter;s__Acinetobacter baumannii	GCF_009759685.7
SAMPLE-38	d__Bacteria;p__Pseudomonadota;c__Gammaproteobacteria;o__Pseudomonadales;f__Moraxellaceae;g__Acinetobacter;s__Acinetobacter baumannii	GCF_009759685.8
SAMPLE-39	d__Bacteria;p__Pseudomonadota;c__Gammaproteobacteria;o__Pseudomonadales;f__Moraxellaceae;g__Acinetobacter;s__Acinetobacter baumannii	GCF_009759685.9
SAMPLE-40	d__Bacteria;p__Pseudomonadota;c__Gammaproteobacteria;o__Pseudomonadales;f__Moraxellaceae;g__Acinetobacter;s__Acinetobacter baumannii	GCF_009759685.10
SAMPLE-41	d__Bacteria;p__Pseudomonadota;c__Gammaproteobacteria;o__Pseudomonadales;f__Moraxellaceae;g__Acinetobacter;s__Acinetobacter baumannii	GCF_009759685.11
SAMPLE-42	d__Bacteria;p__Pseudomonadota;c__Gammaproteobacteria;o__Pseudomonadales;f__Moraxellaceae;g__Acinetobacter;s__Acinetobacter baumannii	GCF_009759685.12
SAMPLE-43	d__Bacteria;p__Pseudomonadota;c__Gammaproteobacteria;o__Pseudomonadales;f__Moraxellaceae;g__Acinetobacter;s__Acinetobacter baumannii	GCF_009759685.13
SAMPLE-44	d__Bacteria;p__Pseudomonadota;c__Gammaproteobacteria;o__Pseudomonadales;f__Moraxellaceae;g__Acinetobacter;s__Acinetobacter baumannii	GCF_009759685.14
SAMPLE-45	d__Bacteria;p__Pseudomonadota;c__Gammaproteobacteria;o__Pseudomonadales;f__Moraxellaceae;g__Acinetobacter;s__Acinetobacter baumannii	GCF_009759685.15
SAMPLE-46	d__Bacteria;p__Pseudomonadota;c__Gammaproteobacteria;o__Pseudomonadales;f__Moraxellaceae;g__Acinetobacter;s__Acinetobacter baumannii	GCF_009759685.16
SAMPLE-47	d__Bacteria;p__Pseudomonadota;c__Gammaproteobacteria;o__Pseudomonadales;f__Moraxellaceae;g__Acinetobacter;s__Acinetobacter baumannii	GCF_009759685.17
SAMPLE-48	d__Bacteria;p__Pseudomonadota;c__Gammaproteobacteria;o__Pseudomonadales;f__Moraxellaceae;g__Acinetobacter;s__Acinetobacter baumannii	GCF_009759685.18
SAMPLE-5	d__Bacteria;p__Pseudomonadota;c__Gammaproteobacteria;o__Pseudomonadales;f__Moraxellaceae;g__Acinetobacter;s__Acinetobacter baumannii	GCF_009759685.19
SAMPLE-6	d__Bacteria;p__Pseudomonadota;c__Gammaproteobacteria;o__Pseudomonadales;f__Moraxellaceae;g__Acinetobacter;s__Acinetobacter baumannii	GCF_009759685.20
SAMPLE-7	d__Bacteria;p__Pseudomonadota;c__Gammaproteobacteria;o__Pseudomonadales;f__Moraxellaceae;g__Acinetobacter;s__Acinetobacter baumannii	GCF_009759685.21
SAMPLE-8	d__Bacteria;p__Pseudomonadota;c__Gammaproteobacteria;o__Pseudomonadales;f__Moraxellaceae;g__Acinetobacter;s__Acinetobacter baumannii	GCF_009759685.22

## Sheet: CheckM
SAMPLE_ID	Bin Id	Marker lineage	# genomes	# markers	# marker sets	0	1	2	3	4	5	Completeness (%)	Contamination (%)	Strain heterogeneity	Overall Quality
SAMPLE-11	0	Acinetobacter baumannii (6)	20	1018	298	1	1011	6	0	0	0	99,95	0,61	0,00	High
SAMPLE-12	0	Acinetobacter baumannii (6)	20	1018	298	1	1015	2	0	0	0	99,95	0,25	0,00	High
SAMPLE-14	0	Acinetobacter baumannii (6)	20	1018	298	9	1008	1	0	0	0	98,40	0,17	0,00	High
SAMPLE-15	16	Acinetobacter baumannii (6)	20	1018	298	7	1010	1	0	0	0	98,73	0,17	0,00	High
SAMPLE-16	24	Acinetobacter baumannii (6)	20	1018	298	14	999	5	0	0	0	97,99	0,53	0,00	High
SAMPLE-17	12	Acinetobacter baumannii (6)	20	1018	298	1	1015	2	0	0	0	99,95	0,25	0,00	High
SAMPLE-18	3	Acinetobacter baumannii (6)	20	1018	298	9	1008	1	0	0	0	98,40	0,17	0,00	High
SAMPLE-19	1	Acinetobacter baumannii (6)	20	1018	298	1	1015	2	0	0	0	99,95	0,25	0,00	High
SAMPLE-1	0	Acinetobacter baumannii (6)	20	1018	298	1	1015	2	0	0	0	99,95	0,25	0,00	High
SAMPLE-20	19	Acinetobacter baumannii (6)	20	1018	298	1	998	19	0	0	0	99,95	2,29	68,97	High
SAMPLE-21	3	Acinetobacter baumannii (6)	20	1018	298	7	1005	6	0	0	0	99,70	0,61	0,00	High
SAMPLE-22	17	Acinetobacter baumannii (6)	20	1018	298	1	991	26	0	0	0	99,95	3,21	76,47	High
SAMPLE-23	3	Acinetobacter baumannii (6)	20	1018	298	1	1012	5	0	0	0	99,95	0,53	0,00	High
SAMPLE-24	2	Acinetobacter baumannii (6)	20	1018	298	1	1011	6	0	0	0	99,95	0,61	9,09	High
SAMPLE-25	0	Acinetobacter baumannii (6)	20	1018	298	2	1014	2	0	0	0	99,87	0,25	0,00	High
SAMPLE-26	2	Acinetobacter baumannii (6)	20	1018	298	859	118	41	0	0	0	10,66	1,35	98,25	Low
SAMPLE-27	1	Acinetobacter baumannii (6)	20	1018	298	859	127	32	0	0	0	10,66	0,45	92,42	Low
SAMPLE-28	21	Acinetobacter baumannii (6)	20	1018	298	24	992	2	0	0	0	98,73	0,34	50,00	High
SAMPLE-29	28	Acinetobacter baumannii (6)	20	1018	298	6	1011	1	0	0	0	99,07	0,17	0,00	High
SAMPLE-2	17	Acinetobacter baumannii (6)	20	1018	298	1	1011	6	0	0	0	99,95	0,61	0,00	High
SAMPLE-30	33	Acinetobacter baumannii (6)	20	1018	298	1	1010	7	0	0	0	99,95	0,75	0,00	High
SAMPLE-31	1	Acinetobacter baumannii (6)	20	1018	298	2	1014	2	0	0	0	99,62	0,25	0,00	High
SAMPLE-32	0	Acinetobacter baumannii (6)	20	1018	298	1	1011	6	0	0	0	99,95	0,61	0,00	High
SAMPLE-33	31	Acinetobacter baumannii (6)	20	1018	298	1	1014	3	0	0	0	99,95	0,28	20,00	High
SAMPLE-34	12	Acinetobacter baumannii (6)	20	1018	298	1	1015	2	0	0	0	99,95	0,25	0,00	High
SAMPLE-35	30	Acinetobacter baumannii (6)	20	1018	298	24	993	1	0	0	0	98,73	0,17	0,00	High
SAMPLE-36	6	Acinetobacter baumannii (6)	20	1018	298	2	1010	6	0	0	0	99,84	0,61	0,00	High
SAMPLE-37	1	Acinetobacter baumannii (6)	20	1018	298	1	1015	2	0	0	0	99,95	0,25	0,00	High
SAMPLE-38	1	Acinetobacter baumannii (6)	20	1018	298	44	973	1	0	0	0	96,97	0,17	0,00	High
SAMPLE-39	15	Acinetobacter baumannii (6)	20	1018	298	12	1005	1	0	0	0	98,40	0,17	0,00	High
SAMPLE-3	28	Acinetobacter baumannii (6)	20	1018	298	1	1011	6	0	0	0	99,95	0,61	0,00	High
SAMPLE-40	30	Acinetobacter baumannii (6)	20	1018	298	1	1011	6	0	0	0	99,95	0,61	0,00	High
SAMPLE-41	33	Acinetobacter baumannii (6)	20	1018	298	14	1003	1	0	0	0	98,65	0,17	0,00	High
SAMPLE-42	18	Acinetobacter baumannii (6)	20	1018	298	3	971	44	0	0	0	99,50	5,64	83,33	Medium
SAMPLE-43	10	Acinetobacter baumannii (6)	20	1018	298	16	1001	1	0	0	0	97,39	0,17	0,00	High
SAMPLE-44	0	Acinetobacter baumannii (6)	20	1018	298	6	1006	6	0	0	0	98,95	0,61	0,00	High
SAMPLE-45	5	Acinetobacter baumannii (6)	20	1018	298	6	1011	1	0	0	0	99,07	0,17	0,00	High
SAMPLE-46	5	Acinetobacter baumannii (6)	20	1018	298	1	1014	3	0	0	0	99,95	0,29	0,00	High
SAMPLE-47	0	Acinetobacter baumannii (6)	20	1018	298	10	1006	2	0	0	0	98,95	0,25	0,00	High
SAMPLE-48	0	Acinetobacter baumannii (6)	20	1018	298	1	1011	6	0	0	0	99,95	0,61	0,00	High
SAMPLE-5	16	Acinetobacter baumannii (6)	20	1018	298	1	1011	6	0	0	0	99,95	0,61	0,00	High
SAMPLE-6	5	Acinetobacter baumannii (6)	20	1018	298	1	1015	2	0	0	0	99,95	0,25	0,00	High
SAMPLE-7	13	Acinetobacter baumannii (6)	20	1018	298	546	471	1	0	0	0	38,67	0,17	0,00	Low
SAMPLE-8	27	Acinetobacter baumannii (6)	20	1018	298	1	1011	6	0	0	0	99,95	0,61	0,00	High

## Sheet: Common Genes Cluster -1 Cluster
Gene	Annotation	Classification
umuC_1	Y-family DNA polymerase	Virulence Factors (mutagenic capacity and adaptation)
tetA	Tetracycline resistance protein, class B	Antimicrobial Resistance (tetracycline)
tetR	Tetracycline repressor protein class B from transposon Tn10	Repression of gene expression tetA and tetR
traC	Protein TraC	Pilus F formation in Type IV Secretion Systems (T4SS)
soj_1	ParA family protein	Virulence Factors (mediated by plasmin)
noc	Nucleoid occlusion protein
hvrA_1	H-NS histone family protein
dsbC_2	DsbC family protein	Virulence factor
traD	Coupling protein TraD	Conjugative DNA transfer (CDT) in Type IV Secretion Systems (T4SS)
recD2	ATP-dependent RecD-like DNA helicase
Removing 63 "hypothetical protein" with no biological annotation

## Sheet: SAMPLE-34 Specific genes
Gene	Annotation	SAMPLE-34	Classification
group_2613	16S rRNA (cytosine(1402)-N(4))-methyltransferase RsmH	DEOBEOIO_01364
group_2808	2'-5' RNA ligase family protein	DEOBEOIO_02710
group_2661	2-amino-4-hydroxy-6- hydroxymethyldihydropteridine diphosphokinase	DEOBEOIO_01663
mhpC	2-hydroxy-6-oxononadienedioate/2-hydroxy-6-oxononatrienedioate hydrolase	DEOBEOIO_01200
group_2556	2-oxo acid dehydrogenase subunit E2	DEOBEOIO_00424
mhpT_1	3-(3-hydroxy-phenyl)propionate transporter MhpT	DEOBEOIO_01751
group_2860	3-oxoadipate enol-lactonase	DEOBEOIO_03538
group_2748	4'-phosphopantetheinyl transferase superfamily protein	DEOBEOIO_02192
group_2886	4-hydroxy-tetrahydrodipicolinate reductase	DEOBEOIO_03633
kdgD	5-dehydro-4-deoxyglucarate dehydratase	DEOBEOIO_01762
group_2720	ATP-binding domain-containing protein	DEOBEOIO_02050
group_2587	ATP-dependent DNA helicase PcrA	DEOBEOIO_01225
ttr	Acetyltransferase	DEOBEOIO_02079
sasA	Adaptive-response sensory-kinase SasA	DEOBEOIO_00097
group_2868	AraC family transcriptional regulator	DEOBEOIO_03563	AraC family members regulate virulence factors
group_2664	AraC family transcriptional regulator	DEOBEOIO_01740	AraC family members regulate virulence factors
group_2691	AraC family transcriptional regulator	DEOBEOIO_01767	AraC family members regulate virulence factors
group_2559	Beta sliding clamp	DEOBEOIO_00546
group_2817	CHAP domain-containing protein	DEOBEOIO_02981	Potential Virulence Factor
cas1	CRISPR-associated endonuclease Cas1	DEOBEOIO_01790
cas6f	CRISPR-associated endonuclease Cas6/Csy4	DEOBEOIO_01795
cas3	CRISPR-associated nuclease/helicase Cas3 subtype I-F/YPEST	DEOBEOIO_01791
csy1	CRISPR-associated protein Csy1	DEOBEOIO_01792
csy2	CRISPR-associated protein Csy2	DEOBEOIO_01793
csy3	CRISPR-associated protein Csy3	DEOBEOIO_01794
group_2584	CSLREA domain-containing protein	DEOBEOIO_01170
csuC_2	Csu fimbrial biogenesis chaperone CsuC	DEOBEOIO_01613	Potential Virulence Factor
csuB_2	Csu fimbrial biogenesis protein CsuB	DEOBEOIO_01614	Potential Virulence Factor
csuD_2	Csu fimbrial usher CsuD	DEOBEOIO_01612	Potential Virulence Factor
group_2865	Cu(I)-responsive transcriptional regulator	DEOBEOIO_03557	Control copper homeostasis
group_2616	CusA/CzcA family heavy metal efflux RND transporter	DEOBEOIO_01377	Heavy metal efflux Resistance-nodulation-division (RND) transporter
group_2581	DEAD/DEAH box helicase	DEOBEOIO_01002
group_2629	DMT family transporter	DEOBEOIO_01402	Antimicrobial Resistance (tetracycline resistance) drug/metabolite transporter
recF_2	DNA replication and repair protein RecF	DEOBEOIO_01226
dddP	Dimethlysulfonioproprionate lyase DddP	DEOBEOIO_01845
group_2594	EamA family transporter	DEOBEOIO_01315	drug/metabolite transporter
group_2595	EamA family transporter	DEOBEOIO_01316	drug/metabolite transporter
group_2818	FAD-dependent monooxygenase	DEOBEOIO_03020
group_2538	FAD-dependent oxidoreductase	DEOBEOIO_00092
group_2684	FadR family transcriptional regulator	DEOBEOIO_01760
group_2751	GFA family protein	DEOBEOIO_02328
group_2668	GMC family oxidoreductase	DEOBEOIO_01744
group_2547	GNAT family N-acetyltransferase	DEOBEOIO_00101	Antimicrobial Resistance (aminoglycoside antibiotics)
group_2558	GNAT family N-acetyltransferase	DEOBEOIO_00532	Antimicrobial Resistance (aminoglycoside antibiotics)
group_2625	GNAT family acetyltransferase	DEOBEOIO_01392	Antimicrobial Resistance (aminoglycoside antibiotics)
group_2832	GTP 3',8-cyclase MoaA	DEOBEOIO_03270
gudD	Glucarate dehydratase	DEOBEOIO_01763
group_2673	GntR family transcriptional regulator	DEOBEOIO_01749
group_2718	GntR family transcriptional regulator	DEOBEOIO_02044
group_2885	HAD family hydrolase	DEOBEOIO_03589
group_2555	HEAT repeat domain-containing protein	DEOBEOIO_00403
group_2568	HNH endonuclease	DEOBEOIO_00670	Horizontal gene trasfer (homing endonuclease)
group_2848	Ig-like domain repeat protein	DEOBEOIO_03424	Virulence factor (biofilm formation and invasion)
group_2735	LysR family transcriptional regulator	DEOBEOIO_02077	Virulence factor (biofilm formation)
group_2517	LysR family transcriptional regulator	DEOBEOIO_00008	Virulence factor (biofilm formation)
group_2688	MFS transporter	DEOBEOIO_01764	Antimicrobial Resistance (extrusion of antibiotics) and Virulence factor (biofilm formation)
group_2670	MFS transporter	DEOBEOIO_01746	Antimicrobial Resistance (extrusion of antibiotics) and Virulence factor (biofilm formation)
group_2842	MFS transporter	DEOBEOIO_03417	Antimicrobial Resistance (extrusion of antibiotics) and Virulence factor (biofilm formation)
group_2743	Mandelamide hydrolase	DEOBEOIO_02094
group_2674	MarR family transcriptional regulator	DEOBEOIO_01750	Antimicrobial Resistance (extrusion of antibiotics) and Virulence factor
group_2833	MoaD/ThiS family protein	DEOBEOIO_03271
group_2683	Mono(2-hydroxyethyl) terephthalate hydrolase	DEOBEOIO_01759
group_2846	NAD(+)/NADH kinase	DEOBEOIO_03421
group_2732	NAD(P)/FAD-dependent oxidoreductase	DEOBEOIO_02065
group_2665	NAD(P)/FAD-dependent oxidoreductase	DEOBEOIO_01741
group_2763	NAD-dependent epimerase/dehydratase family protein	DEOBEOIO_02400
group_2867	NADH dehydrogenase-like protein	DEOBEOIO_03559
group_2872	NADH:flavin oxidoreductase/NADH oxidase family protein	DEOBEOIO_03567
group_247	NADPH-dependent 2,4-dienoyl-CoA reductase	DEOBEOIO_03047
group_237	NCS2 family permease	DEOBEOIO_00269	Antimicrobial Target
group_2602	O-antigen ligase family protein	DEOBEOIO_01340	Virulence factor (immune evasion)
group_2576	OmpW family protein	DEOBEOIO_00959	Antimicrobial Resistance; Virulence factor and Stress Response
group_2680	OprD family porin	DEOBEOIO_01756	Antimicrobial Target (Antibiotic Permeability)
group_279	PQQ-dependent sugar dehydrogenase	DEOBEOIO_03323
group_2682	PaaI family thioesterase	DEOBEOIO_01758
group_2573	PhzF family phenazine biosynthesis protein	DEOBEOIO_00925	Antibiotics function and Virulence factor (Pseudomonas aeruginosa)
group_2607	PilN domain-containing protein	DEOBEOIO_01354	Virulence factor (bacterial motility, attachment to surfaces, and the acquisition of DNA)
group_2600	PilW family protein	DEOBEOIO_01330	Virulence factor (Type IV pili (T4P) production)
cntI	Pseudopaline exporter CntI	DEOBEOIO_01766	Virulence factor (Pseudomonas aeruginosa): acquisition heavy metals (zinc and nickel)
group_2527	RHS domain-containing protein	DEOBEOIO_00027	Virulence factor (toxic effector domains production)
group_2726	RHS repeat protein	DEOBEOIO_02056	Virulence factor (toxic effector domains production)
group_2666	SDR family oxidoreductase	DEOBEOIO_01742
group_2869	SDR family oxidoreductase	DEOBEOIO_03564
group_2515	SDR family oxidoreductase	DEOBEOIO_00006
czcS	Sensor protein CzcS	DEOBEOIO_00089	Control of cobalt, zinc and cadmium homeostasis.
group_2852	SgcJ/EcaC family oxidoreductase	DEOBEOIO_03439
group_2557	TIGR03364 family FAD-dependent oxidoreductase	DEOBEOIO_00475
group_2562	TerC family protein	DEOBEOIO_00563	Antimicrobial Resistance (tetracycline resistance)
group_2642	TetR/AcrR family transcriptional regulator	DEOBEOIO_01424	Antimicrobial Resistance (tetracycline resistance)
group_2731	TetR/AcrR family transcriptional regulator	DEOBEOIO_02064	Antimicrobial Resistance (tetracycline resistance)
group_2835	TetR/AcrR family transcriptional regulator	DEOBEOIO_03402	Antimicrobial Resistance (tetracycline resistance)
group_2709	TetR/AcrR family transcriptional regulator	DEOBEOIO_01858	Antimicrobial Resistance (tetracycline resistance)
tetA_2	Tetracycline resistance protein, class C	DEOBEOIO_00989	Antimicrobial Resistance (tetracycline resistance)
group_2618	TolC family protein	DEOBEOIO_01379	Virulence factor (toxin transporter)
group_2810	TonB-dependent receptor	DEOBEOIO_02762	Control iron uptake
group_2553	TonB-dependent receptor	DEOBEOIO_00217	Control iron uptake
group_348	TonB-dependent siderophore receptor	DEOBEOIO_02224	Control iron uptake
group_2834	TonB-dependent siderophore receptor	DEOBEOIO_03359	Control iron uptake
group_2889	TonB-dependent siderophore receptor	DEOBEOIO_03670	Control iron uptake
ufaA1	Tuberculostearic acid methyltransferase UfaA1	DEOBEOIO_00094	Potential Drug Target (Mycobacterium tuberculosis)
group_2660	UDP-2,3-diacylglucosamine diphosphatase	DEOBEOIO_01631
pglD	UDP-N-acetylbacillosamine N-acetyltransferase	DEOBEOIO_02402
wecB_3	UDP-N-acetylglucosamine 2-epimerase (non-hydrolyzing)	DEOBEOIO_03193
group_2757	UDP-N-acetylglucosamine 2-epimerase (non-hydrolyzing)	DEOBEOIO_02394
group_2612	UDP-N-acetylmuramoyl-L-alanyl-D-glutamate--2, 6-diaminopimelate ligase	DEOBEOIO_01361
group_2611	UDP-N-acetylmuramoyl-tripeptide--D-alanyl-D- alanine ligase	DEOBEOIO_01360
group_2542	Ubiquinone biosynthesis O-methyltransferase, mitochondrial	DEOBEOIO_00096
uvrB_2	UvrABC system protein B	DEOBEOIO_02084
group_2599	VWA domain-containing protein	DEOBEOIO_01328	Virulence factor (mobility acquisition)
tviB_1	Vi polysaccharide biosynthesis UDP-N-acetylglucosamine C-6 dehydrogenase TviB	DEOBEOIO_02393	Virulence factor (Salmonella enterica or Salmonella Typhi)
tviB_2	Vi polysaccharide biosynthesis UDP-N-acetylglucosamine C-6 dehydrogenase TviB	DEOBEOIO_02395	Virulence factor (Salmonella enterica or Salmonella Typhi)
group_2574	YfhL family 4Fe-4S dicluster ferredoxin	DEOBEOIO_00928
adc	acetoacetate decarboxylase	DEOBEOIO_03565
group_2862	acetoacetate decarboxylase family protein	DEOBEOIO_03552
group_2887	acinetobactin biosynthesis phosphopantetheinyl transferase BasI	DEOBEOIO_03660	Potential Virulence Factor
group_2679	acyl-CoA dehydrogenase family protein	DEOBEOIO_01755
group_2806	adenosylcobinamide-GDP ribazoletransferase	DEOBEOIO_02705
group_2677	aldehyde dehydrogenase	DEOBEOIO_01753
group_2685	aldehyde dehydrogenase (NADP(+))	DEOBEOIO_01761
group_66	aldehyde dehydrogenase (NADP(+))	DEOBEOIO_03551
group_2516	aldo/keto reductase	DEOBEOIO_00007	Dephosphorylation Lipopolysaccharide (LPS)
group_2840	alkaline phosphatase D family protein	DEOBEOIO_03411
group_2662	alpha-E domain-containing protein	DEOBEOIO_01701
group_2812	alpha/beta fold hydrolase	DEOBEOIO_02888
group_2717	alpha/beta fold hydrolase	DEOBEOIO_02025
group_2575	alpha/beta fold hydrolase	DEOBEOIO_00940
group_2667	alpha/beta hydrolase	DEOBEOIO_01743
group_2863	alpha/beta hydrolase	DEOBEOIO_03553
group_2736	alpha/beta hydrolase	DEOBEOIO_02078
group_2733	alpha/beta hydrolase	DEOBEOIO_02066
group_2712	alpha/beta hydrolase	DEOBEOIO_01861
group_2622	aminotransferase class I/II-fold pyridoxal phosphate-dependent enzyme	DEOBEOIO_01384
group_2634	aquaporin Z	DEOBEOIO_01409
group_2671	aromatic ring-hydroxylating dioxygenase subunit alpha	DEOBEOIO_01747
group_2827	arylesterase	DEOBEOIO_03135	Enzymes specific of Pseudomonas species
group_2623	bifunctional SulP family inorganic anion transporter/carbonic anhydrase	DEOBEOIO_01386
group_2624	bifunctional SulP family inorganic anion transporter/carbonic anhydrase	DEOBEOIO_01387
group_2719	cache protein	DEOBEOIO_02045	Potential Virulence Factor
group_2826	capsule assembly Wzi family protein	DEOBEOIO_03121	Virulence factor (assembly and anchoring capsular polysaccharides (CPS))
group_2707	choline BCCT transporter BetT	DEOBEOIO_01847
group_2706	choline BCCT transporter BetT	DEOBEOIO_01846
group_2663	class I SAM-dependent methyltransferase	DEOBEOIO_01739
group_2692	coniferyl aldehyde dehydrogenase	DEOBEOIO_01768
group_2617	efflux RND transporter periplasmic adaptor subunit	DEOBEOIO_01378	Antimicrobial Resistance and Virulence factor (biofilm formation)
group_2591	endonuclease	DEOBEOIO_01303
group_2678	feruloyl-CoA synthase	DEOBEOIO_01754
group_2590	fimbrial protein	DEOBEOIO_01292	Virulence factor (adherence,colonization and biofilm formation)
garD	galactarate dehydratase	DEOBEOIO_01765	Virulence factor (colonization)
group_2884	glutamate racemase	DEOBEOIO_03588	Antimicrobial Resistance (ciprofloxacin)
group_2843	glycerol kinase GlpK	DEOBEOIO_03418	Antimicrobial Resistance
group_2844	glycerol-3-phosphate dehydrogenase	DEOBEOIO_03419	Potential Antimicrobial Resistance
group_2849	glycerophosphodiester phosphodiesterase	DEOBEOIO_03429	Potential Virulence Factors
group_2764	glycosyltransferase family 4 protein	DEOBEOIO_02401	Potential Virulence Factors and Antimicrobial Resistance
group_2628	helix-turn-helix transcriptional regulator	DEOBEOIO_01401
group_2807	histidine phosphatase family protein	DEOBEOIO_02707
group_2632	homoserine kinase	DEOBEOIO_01405
uraH_1	hydroxyisourate hydrolase	DEOBEOIO_00086
group_2626	imidazole glycerol phosphate synthase subunit HisH	DEOBEOIO_01397
group_2596	lipase secretion chaperone	DEOBEOIO_01320
group_2583	lipid asymmetry maintenance ABC transporter permease subunit MlaE	DEOBEOIO_01005	Potential animictobial target
group_2536	lipocalin family protein	DEOBEOIO_00090	Potential Antimicrobial Resistance
group_2754	low molecular weight phosphotyrosine protein phosphatase	DEOBEOIO_02391	Virulence factor (host immune regulation)
group_2851	lytic transglycosylase domain-containing protein	DEOBEOIO_03433	Antimicrobial target and Virulence Factor
group_2551	malonate decarboxylase holo-ACP synthase	DEOBEOIO_00122
mdcA_1	malonate decarboxylase subunit alpha	DEOBEOIO_00127
group_2550	malonate decarboxylase subunit epsilon	DEOBEOIO_00121
group_2549	malonate transporter subunit MadL	DEOBEOIO_00120
group_2548	malonate transporter subunit MadM	DEOBEOIO_00119
group_316	metal-dependent hydrolase	DEOBEOIO_03490
group_2871	metal-dependent hydrolase	DEOBEOIO_03566
group_2847	metallophosphoesterase	DEOBEOIO_03422	Virulence factor
group_2841	methyltransferase	DEOBEOIO_03415
group_2609	methyltransferase domain-containing protein	DEOBEOIO_01357
group_343	minor capsid protein	DEOBEOIO_02669
group_2774	molecular chaperone DnaJ	DEOBEOIO_02509
group_2554	molybdate ABC transporter substrate-binding protein	DEOBEOIO_00374	Virulence factor
group_2853	non-ribosomal peptide synthetase	DEOBEOIO_03440	Antimicrobial target
group_2529	ornithine uptake porin CarO type 1	DEOBEOIO_00058	Antimicrobial resistance (carbapenem ) and Antimicrobial target
group_2669	outer membrane porin, OprD family	DEOBEOIO_01745	Antimicrobial resistance (carbapenem, imipenem ) and Antimicrobial target
group_2775	outer membrane protein transport protein	DEOBEOIO_02536
group_2672	oxidoreductase	DEOBEOIO_01748
group_2676	p-hydroxycinnamoyl CoA hydratase/lyase	DEOBEOIO_01752
group_2608	penicillin-binding protein PBP1a	DEOBEOIO_01356	Antimicrobial resistance (β-lactam antibiotics) and Virulence factor (immune evasion and adaptation)
group_2564	peptidylprolyl isomerase	DEOBEOIO_00582
group_2796	phage terminase large subunit	DEOBEOIO_02655
phoB_1	phosphate regulon transcriptional regulator PhoB	DEOBEOIO_00098
group_2845	phosphoenolpyruvate carboxykinase (GTP)	DEOBEOIO_03420
group_2603	pilin	DEOBEOIO_01341
group_2606	pilus assembly protein PilP	DEOBEOIO_01352
group_2753	polysaccharide biosynthesis tyrosine autokinase	DEOBEOIO_02390
group_2755	polysaccharide biosynthesis/export family protein	DEOBEOIO_02392
group_2644	porin Omp33-36	DEOBEOIO_01457	Poteintial antimicrobial target and Virulence factor (folding of secreted virulence factors, assembly of pili)
group_2715	protein FilA	DEOBEOIO_01927
group_2728	replication initiation protein	DEOBEOIO_02059
group_2534	response regulator transcription factor	DEOBEOIO_00088	Poteintial antimicrobial target
group_2782	site-specific integrase	DEOBEOIO_02638
group_2874	sorbosone dehydrogenase family protein	DEOBEOIO_03569
group_2614	sulfate ABC transporter substrate-binding protein	DEOBEOIO_01365	Virulence factor (uptake of essential nutrients and colonization)
group_2592	superoxide dismutase family protein	DEOBEOIO_01306
group_2560	tRNA uridine-5-carboxymethylaminomethyl(34) synthesis GTPase MnmE	DEOBEOIO_00552
group_2866	type 1 glutamine amidotransferase domain-containing protein	DEOBEOIO_03558
group_2864	type 1 glutamine amidotransferase domain-containing protein	DEOBEOIO_03556
group_2605	type IV pilus secretin PilQ family protein	DEOBEOIO_01351	Virulence Factor (Type IV pilus (T4P))
group_2650	type VI secretion system tip protein VgrG	DEOBEOIO_01528	Virulence Factor
group_2528	type VI secretion system tip protein VgrG	DEOBEOIO_00028	Virulence Factor
group_2640	winged helix-turn-helix transcriptional regulator	DEOBEOIO_01422	Virulence Factor
Removing 177 "hypothetical protein" with no biological annotation
