# Supplementary material for: Genomic Surveillance and Resistance Profiling of Multidrug-Resistant Acinetobacter baumannii Clinical Isolates: Clonal Diversity and Virulence Insights
Source: Microorganisms. 2025 Oct 23;13(11):2429. doi: 10.3390/microorganisms13112429 (PMC12654848; doi:10.3390/microorganisms13112429)
Supplement: Supplementary file 1 [file microorganisms-13-02429-s001.zip › Table S2 The table contains statistical analysis to identify differences in the quantitative distribution of samples with respect to hospital depa.xlsx]

## Sheet: Hospital Ward
Ward	Number of isolation	Number AMR genes	Number virulence genes	Number Secreted Toxin Genes	Number Non Secreted Toxin Genes	% MDR	Prevalent cluster	ST
Ed	1	22	40	49	97		Cluster 4
Emergency Medicine	1	29	74	94	180		Cluster 1 / Cluster 5
General Surgery	5	61	199	235	451		Cluster 2
Icu	9	111	319	383	725		Cluster 4
Internal Medicine	26	327	903	1090	2032		Cluster 4
Medical Pathology	1	9	40	48	94		Cluster 3
Rheumatology	2	12	40	49	91		Cluster 4
Statistical Test
Kruskal-Wallis		ns	ns	ns	ns

## Sheet: Infection Site
Infection Site	Number of isolation	Number AMR genes	Number virulence genes	Number Secreted Toxin Genes	Number Non Secreted Toxin Genes	% MDR	Prevalent cluster	ST
BAL	3	46	120	147	276		Cluster 2 / Cluster 5 / Cluster 4
BLOOD CULTURE	7	102	279	332	617		Cluster 4
DRAINAGE	1	16	40	47	93		Cluster 5
PERITONEAL FLUID	1	10	39	47	88		Cluster 2
PLEURAL FLUID	1	10	39	47	89		Cluster 2
RECTAL SWAB	3	43	120	145	281		Cluster 5
SPUTUM	8	119	313	380	734		Cluster 4
TRACHEOASPIRATE	7	97	273	330	611		Cluster 4
ULCER	1	9	40	48	94		Cluster 3
URINE COLTURE	5	60	193	234	449		Cluster 4
WOUND	4	59	159	191	338		Cluster 4
Statistical Test
Kruskal-Wallis		ns	ns	ns	ns

## Sheet: Genetic Clusters
Cluster	Number of isolation	Number AMR genes	Number virulence genes	Number Secreted Toxin Genes	Number Non Secreted Toxin Genes	% MDR	ST
Cluster 1	2	23	68	86	164
Cluster 2	8	80	316	377	691
Cluster 3	2	28	80	94	190
Cluster 4	17	264	678	826	1510
Cluster 5	10	152	400	476	961
Cluster -1	2	24	73	89	154
Statistical Test
Kruskal-Wallis		ns	ns	ns	ns

## Sheet: Sample Info
ID samples	Hospital Ward	Site of infection	Date of isolation
SAMPLE_1	Internal Medicine	Urine culture	2022-12-27
SAMPLE_2	Internal Medicine	Sputum	2023-01-08
SAMPLE_3	Icu	Tracheoaspirate	2023-01-11
SAMPLE_5	Rheumatology	Urine culture	2023-01-15
SAMPLE_6	General Surgery	Blood culture	2023-01-17
SAMPLE_7	Icu	Bal	2023-01-26
SAMPLE_8	Internal Medicine	Tracheoaspirate	2023-02-01
SAMPLE_11	Internal Medicine	Blood culture	2023-02-16
SAMPLE_12	Internal Medicine	Rectal swab	2023-02-22
SAMPLE_14	Internal Medicine	Tracheoaspirate	2023-02-24
SAMPLE_15	Internal Medicine	Urine culture	2023-02-27
SAMPLE_16	Internal Medicine	Blood culture	2023-03-01
SAMPLE_17	Icu	Tracheoaspirate	2023-03-05
SAMPLE_18	Emergency Medicine	Sputum	2023-03-06
SAMPLE_19	Icu	Sputum	2023-03-06
SAMPLE_20	Icu	Sputum	2023-03-06
SAMPLE_21	Icu	Rectal swab	2023-03-06
SAMPLE_22	Internal Medicine	Wound	2023-03-11
SAMPLE_23	Internal Medicine	Blood culture	2023-03-13
SAMPLE_24	Internal Medicine	Sputum	2023-03-14
SAMPLE_25	Internal Medicine	Rectal swab	2023-03-19
SAMPLE_26	Internal Medicine	Rectal swab	2023-03-19
SAMPLE_27	Internal Medicine	Blood culture	2023-03-21
SAMPLE_28	Internal Medicine	Wound	2023-03-22
SAMPLE_29	General Surgery	Bal	2023-03-23
SAMPLE_31	Internal Medicine	Sputum	2023-03-27
SAMPLE_32	Internal Medicine	Blood culture	2023-03-29
SAMPLE_33	Internal Medicine	Sputum	2023-03-30
SAMPLE_34	Internal Medicine	Wound	2023-04-04
SAMPLE_35	Internal Medicine	Pleural fluid	2023-04-05
SAMPLE_36	Ed	Wound	2023-04-05
SAMPLE_37	General Surgery	Drainage	2023-04-07
SAMPLE_38	Internal Medicine	Urine culture	2023-04-11
SAMPLE_39	Internal Medicine	Tracheoaspirate	2023-04-11
SAMPLE_40	Internal Medicine	Bal	2023-04-13
SAMPLE_41	General Surgery	Blood culture	2023-04-14
SAMPLE_42	Internal Medicine	Sputum	2023-04-22
SAMPLE_43	General Surgery	Peritoneal fluid	2023-04-22
SAMPLE_44	Icu	Tracheoaspirate	2023-04-23
SAMPLE_45	Icu	Tracheoaspirate	2023-04-23
SAMPLE_46	Icu	Blood culture	2023-04-28
SAMPLE_47	Medical Pathology	Ulcer	2023-05-03
SAMPLE_48	Internal Medicine	Urine culture	2023-05-04
